# Supplementary material for: A comparative view of early development in the corals Favia lizardensis, Ctenactis echinata, and Acropora millepora - morphology, transcriptome, and developmental gene expression
Source: BMC Evol Biol. 2016 Feb 29;16:48. doi: 10.1186/s12862-016-0615-2 (PMC4770532; doi:10.1186/s12862-016-0615-2)
Supplement: Additional file 10: — Fasta file of sequences of PCR products. (TXT 7 kb) [file 12862_2016_615_MOESM10_ESM.txt]

>C.echinata Brachyury
AAAGCAACCCTCATCGTTTTCCGTAAACCACATCTTACAAGCCACAGAGAACACAATGTCTAGTGAAAGACCAAGAGAGACAGAGAGTACAAACACGGAGGATTCCGCCGAGGACTGTAATGTCAAGATTACACTGGACGAGGCAGATTTGTGGCGGCGCTTCAAGTCGCTGACGAATGAGATGATCGTCACCAAAAATGGAAGGCGGATGTTTCCTGTTCTTAAAATAAACGTCACCGGTCTGGAACCTAAGGCAATGTACTCTTTCCTGCTCGATTTCGTGTCGGTTGAGGGCCATCGCTGGAAGTACGTGAATGGAGAGTGGGTCTCGGGCGGTAAACCAGAGCCTCCAACACCGAGCTGTGTGTACATCCACCCCGATTCACCAAACTTTGGAGCGCACTGGATGAAACAGCCAGTAATCTTCTCAAAAGTGAAACTGACCAATAAACAAAATGGCAATGGACAAATTATGTTGAATTCCTTACACAAGTATGAGCCACGAATTCACATCATTCGCGTCGGCGCCACAGAAAGTAACCGAACCGTGATTTCTCACTCATTTCCAGAAACCCAATTCATTGCTGTGACAGCTTATCAAAACGAAGAGATTACTAGTTTAAAGATAAAATACAATCCCTTCGCGAAAGCTTTCCTGGACGCCAaAGAGAGGCAAGAACAGAAAGAAGCACTCGAACAGGCTGTGGAGTCGCATTCCGCTTACTCGCAATACGGTTGGTTTTGCGCTGGTCCATCGCCGGTATACCAACATCACCATCACTCGAGGCCATATGCACACATTCCTTCTTCGCCATATGATAGGATCGGAATCAGGAGTCACCGCCCGTCGCCTTACCCAAGCCCGTACCACAAGCGCGCGGATCTACCAACTCAAGTAGCTCATCCACCACAATACTTTCCAACAGAATCCAATCAGCTTCTTCTGCCTGGCCCCACGGCGCTCGACAACATCTCTATGCCTGCGGGGTCGTTATCGCACTCACATCACACGCCGGCCGGCCCTCATCAACTTCACCCTGGCT
>C.echinata chordin
GGTTTCCTCATTTACAGCAGGGAGCTTCAATGCATGGGTCTTGTTACCATGGCGACCGGGAATACATTAATGGCGAGAACTGGATTTCTGAAGATGACAAATGTTCGTCTTGCACTTGTCAGGACGGCGAGATAGAATGTGCGCCACTCCAATGTCAGCGGTTAAACTGCACCGAAGCACCTATCTTATTACCTCATTTATGCTGTCCGGTTTGTCCAGCCGTTGAGGAAAAAGTTGCTGTATACTACGAGAAGAAAAATCGACCATCCATAAAAGGATGTTACGTGAAAAGAGACAGAAAAGTTTATCCAGCTGGAGCCGTATGGCATCCTTTCGTTCAGCCATTCGGCTACATGAGATGTCACGCCTGCACATGCCTGGCAAATTCAGAGGATATATCATGCACCAAAGTAAAATGTCCAGATCTTCACTGCAAAAATCCGGTCAAACTGCGCCTTACTGACTGCTGTATGCGGTGCCCTGATGGAGAGAAAGGACAATCAGATGACGACAAAGGCGTTAAAAAAGGGTGCAATTTCCAGGGAAGTAAATTTAAAGACGGTCAAACTTGGAAGCCTTTTTTCCCACTGTTCGGTCCCTCCAGATGTATAACCTGCAAGTGTGAGAATGGTAAAACGACGTGTAAACATGCTCAGTGTCCAAAAGGACAATGTAGAAACTCTATTGATGGCGCCGTTAAAAGCTGTTGTGTTCCATGTTCAGGATCCTAAGACTGATAAAAAATAAAAGAATTCGTCATCTAGATTGAAGTTGGAATGAGACATCCCGATTACAATACAAAAACTAGTTCATCAGACGGTCTTTAATCAAAACTGACGAACGAGTGCGTTTTACTGCAGACAAAACACTAAAGAACACCGACAACTTAACTATTTTGTAAATTGTCAAAGAAAGTGAGCAGATACATTGTACATTATTTAAATCATACTTGTGCTCTAACGAAGGGTCAGTACAGCTCCCAGAATGATAGCCTGTTAACAGCATGAAGTTACTAAGGGTCCAGCCTCTTTCCCAGGGGATTGGTTACTGAGGGCGTTACATTACAAATGCGCACCAGTCTCTCCATTCCTCAAAACCGAGGCAAGACCCTGGGAATGAGACTGTTCACAATGACTTCGGATGCTACCAAAGGACGATGCTAAATGGTGCTAAGTTTTAAAAGCCAGAAGCGATGGCTAGCAACGAGGGCCTATCCCGAAGGCCGAGTTATAGGAACTTGACAAGGGAAACAAACCCAAACAGATAATTCTCATTCTACATGCCCTGATCTCTATTCGCTGCGATGTCCGAGATTTGACGGAAAAATTCCATACTGATGACGTAGCCCCTCCATAGATTGCT
>C.echinata forkhead
GAAAGAGAAAGTTTACCGCCGCAGCTACACACACGCTAAACCGCCTTACTCGTACATTTCGCTCATCACGATGGCTATACAACAGTCGCCCAACAAGATGCTGACACTCAGCGAAATTTATCAATTTATCATGGACCTGTTTCCGTTCTACAGACAAAACCAACAGCGGTGGCAGAACTCAATAAGACACAGCCTCTCCTTCAACGACTGTTTCGTCAAAGTACCTCGCTCACCGGACAGGCCTGGTAAAGGAAGCTACTGGACTCTGCACCCTGACTGTGGCAATATGTTCGAGAATGGCTGCTATCTCCGCAGGCAGAAACGCTTCAAGGCCGATAAGAAGCCGAGCTTGAGTGACCTTCCTAAGCCTGGATTGCTGAGCCCCGTCGTATCGTCGATGCACCATCAAAAAGTTCAGGGACCGAAGAGTTTGGGAGCACCAAGCTTTCTTGCGCCGTCTCCTTACAGTGCAATGAGTGCAATGGGAGCTATGGGAGCAATGGGCATGGGTGCTATGGGCTCCATGTCTATGAACAAATCATTCAATCATCCATTCGCCATCAAGAATATCATCGCATCTGACCATGAAGCCGACCTCAGAGGATTCGATCCGATGCATTTCAGCCCTTATCACCCAGCGGGGATGTCTTCATCTATGACATCTCTAGGACTGCCTAAACCTTACGATTCA
>F.lizardensis Brachyury
CAAGTCGCTGACCAACGAGATGATCGTCACCAAAAATGGAAGGCGGATGTTTCCAGTTCTTAAAATAAACGTGACCGGCCTGGAGCCTAAGGCTATGTACTCTTTTCTGCTTGATTTCGTCTCCGTCGAGGGCCACCGTTGGAAGTACGTGAATGGAGAGTGGGTTTCTGGTGGGAAGCCAGAACCTCCTACACCAAGCTGTGTGTACATCCATCCTGATTCACCAAACTTTGGCGCGCACTGGATGAAACAATCTGTGGTGTTCTCTAAAGTCAGACTGACCAACAAACAAAATGGCAATGGACAAATCATGTTGAATTCCTTGCACAAGTACGAGCCGCGAATTCACATAATCCGCGTCGGTGCTCCAGAAAGCAATCGAACAGTGGTCTCTCATTCATTTCCAGAGACGCAATTTGTCGCTGTGACGGCTTATCAAAACGAAGAGATTACCAGTCTTAAAATTAAGTACAATCCTTTCGCCAAAGCTTTCCTGGACGCGAAAGAAAGGCAGGAACAGAAGGAAGCTCTGGAACAAGCAGTAGAGTCACATTCCGCATATTCGCAATATGGTTGGTTTTGCGCTGGACCTTCACCGGTGTACCAGCATCACCATCATACGAGGCCGTATGCTCACATCCCTTCCTCGCCATATGATCGTTTGGGAATCAGAAGTCACCGCCCGGCGCCTTATCCTAATCCATATCACAAGCGCACGGATCTACCAACTCAAGTAGCTCACGCGCCACAATACTTTCCAACAGAATCCAGCCAGCTTCTTCTGCCTGGACCTACGACACTGGACAACATTTCCATGCCGGCTGTTACGTTGGCGCATTCTCATCACACTCCAGCC
>F.lizardensis chordin
GATGATACTGAACACCGCTGACCAAACAACTAAACTAACTGGTCGAATAGGCATCAAAAGAACTTGCAATACCATCGTTTGTCAGTTCTCTGGCCGAGACGCCCCTAGGCCGACAATGACAGGAGCCAGCGGTTATGCCTCTTTTGAATTCATCAACAACGGTAAAATACGCTACCAGATTTTTTTGTCAGGACTTATACATAATGTGACGCAAATCAGTCTTCAAGGAACAAACCGCGCGCAAAACGTTAAAAGACTATCCCGACTGCTTACCGCTGATGAATACGGACGAGCCAAGGTAACAGGCATTTGGGAGAGACCATCATTTACAGAAATCTGCTGGCTTTTCGGTGGAGACATGTTTATGAATGTTCGAACGACGGCCAACACGAATGGCGAAATACACGGGCAACTAAAGCAGTTTACCTTTAGGGGACACCATTTGTCATATCATGATCCACCAATTTTGTTATCTGGCAACGAAGTGGTCCCCAGGATTCAGACGGGTGCGGCCGGACAGGCCTGGTTCTCACTCGACAAAAATTGCGCCTTGCACTATCATTTGATGTTCAGCGGTATGGACCGCGGGCGACGGAACTTAATGACAGCAGAACTCCAGGGTTTTGCAGATTATGGCGAGGTTCCTCAGCCGTATGATGAGCACGTGCACTTCTTACGGTCCTTTGAGGGAGAAACGGTTTCTGGATTTGCACGCAACCTCGATTTAGTGTTCCTTAGTAATCTTGTCCGCGGATTGGTGTATTTACAAGTAAGCAGTGAGGAAGTCCCACAAGGTGAGCTGAGGAGCCAGGTCTTGGTCAACAGCGACATTTGTAGGAAGAGGTTTCCCGATTTACAGCAGGGAGCCCAGACCTCGTGTTTCCATGGCGACAAAGACTACTATAACGGAGAGACTTGGATTTCTGAAGATGACAAATGTACTTCGTGTACTTGTGAGGACTCTGAAATAGTTTGTTCTCCACTCCAATGTCAGCCGTTAAACTGCACAGAAGCGCCTATACTACTACCTCATTTATGCTGCCCGGTTTGTCCAGCCACTGAAGAAAAAGTTGTCATATACTACGAAAAAAAGAACAGACCATCCACCAAAGGGTGTTACGTGAAAAGAGACAGGAAAGTTTACCCCGCAGGGGCTGTATGGCACCCCTTTGTACAGCCATTTGGGTACATGAGATGTCACGCCTGCACATGTCTGGCAAAATCAGAGGAGATAACGTGCACCAAAGTAAAATGCCCCGATCTTCAGTGTAAAAATCCGATCAAAATGCGCATGACAGACTGCTGTATGCGCTGCTCTGATGATGAGGATGAGCAATCGGATGACGGCAAAGTCCCGAAAAAAGGGTGCAGCTTTCGTGGAAATAAGTACAAACACGATCAAACATGGAAGCCATTTTTCCCACTGCTTCCCTCCAGATGTATCACCTGCAAGTGTGAGAATGGAAAAACCAAGTGTAGACGTCCCCAATGTCCCAAAGGACAATGCAGAAATTCTATCGACGGCGCATCGACAAGTTGCTGTGTGCCATGCTCAGGATCTTGAGACTGACTGCAGCTTCAAATAATTCGTTGTAAATAAGAAGTAGGAGTGAGTCCGCGAGATGTCCGGAGGCCCAGATCTAGACTCAAAGGAAAGTTTCATTGGACGTGGTCGCCCGCTGCAATTTTTCATGTAACATTTCTGACGGGACGCTCTGATGTAAAAAAGGCCACAGAAGCCGGATCAAGAGCAAGACAAACGAATCACAAATGTCTAGTTCCTACGCTTATCGAAAGAAAAAAAGCAAGAAAAACTGAAAAAGGACGAAGTGGCCGAGCAGAGGTGTGGTAAAGAAGCAAGGGGGAGAA
>F.lizardensisforkhead
CGCTGTTGAGGACGAAAGAGTAATCTACGCTGGTCTCCGCGGCAGAAGGACGTGACGGGACGGTACGAAAGCTACGTTCAGTTGGTTACGAAACAGTTAAAGGAGTCTACCTGCTTTATAAAATAGAGAAAAGGCAGCATCATGATGGAAGCTATGAATCCTGGAAATCCTGCAGCCGCTATGGGAGTTGGAAACCCGCAAACACAAGGCCATCCTATGGACGACGGCAAAAGCAAGCAGGCGAAAGAGAAAGTTTACCGCCGAAGTTACACACACGCTAAGCCGCCTTACTCTTATATTTCGCTCATCACCATGGCCATTCAACAGTCGCCGAACAAGATGCTGACACTCAGCGAAATTTATCAGTTTATCATGGACCTGTTTCCGTTTTACAGACAAAACCAACAGCGGTGGCAGAACTCCATACGACACAGCCTCTCGTTTAACGACTGCTTCGTCAAAGTGCCTCGTTCACCCGACAGACCTGGTAAAGGAAGCTACTGGACGCTGCACCCAGACTGTGGCAATATGTTCGAGAACGGCTGCTATCTCCGCAGACAGAAACGCTTCAAGGCGGATAAAAARCCTAGTCTGAGTGACCTTCCAAAGCCCGGATTGCTGAGCCCGGTCGTATCTTCGATGCACCATCAAAAAGTTCAGGGACCCAAGAGTTTAGGAACGCCAAGCTTTCTTGCGCCGTCTCCTTACAGTGCTATGAGTGCCATGGGAGCAATGGGTGCTATGGGTATGGGAGCTATGGGTTCAATGTCTATGAACAAATCATTCAATCATCCATTCGCCATCAAGAATATCATCGCGTCCGACCATGAAGCCGACCTCAGAGGCTTTGATCCCATGCATTTCAGCCCTTATCATCCAGCGGGAATGTCTTCATCTATGACATCTCTAGGACTGCCAAAACCGTACGACACAAACCCCATTACAACAGAGCCGAGCCCTTACTACCAAGGTTGTGTGTTTACACCATCCAGTTGCGCGGGAATTGCTGGGTTTTCAAACCTTTCATAAACTACACATATTTATCTTCACTCGGGACTTCGCACGTTTTAATTTTGTTATGTGGGCCTCAGAACTGAGCAGCCTGTAAATTGAGTTATCTGTTAAGATACATTTTGCTAGTGTATACGAATTAATACTTAAATTCCAAGGTGATTTCGTTGATTACATGTCAAATAGACTTCTTCTCTCGACTTAAGAGAACCATAACAT
